# Supplementary material for: Data of CEO power, chair-CEO age dissimilarity and pay gap of Chinese listed firms
Source: Data Brief. 2020 Aug 8;32:106158. doi: 10.1016/j.dib.2020.106158 (PMC7452645; doi:10.1016/j.dib.2020.106158)
Supplement: Supplementary file 1 [file mmc1.xml]

<?xml version="1.0" encoding="utf-8" standalone="no"?>
<data>
  <datasets>
    <author>zhujiajun@jiangnan.edu.cn</author>
    <type>1</type>
    <dataset>
      <name>Data of CEO Power, Chair-CEO Age Dissimilarity and Pay Gap of Chinese listed firms</name>
      <caption />
      <description>This data describe the raw and processed information such as salary, power and age of the CEO and the chairman between 2009 and 2018 in China’s listed firms. The data set contains the data of variables based on the characteristic of firm, personal, team and supervision. These variables can be used to estimate the impact of chair-CEO age dissimilarity on the relationship between CEO power and chair-CEO pay gap of the Chinese listed firms through binary probit or multinomial regression.</description>
      <filetype>
        <name />
      </filetype>
      <filesize />
      <source>0</source>
      <sourcename>Original Data</sourcename>
      <access>
        <type>1</type>
        <name>Data available in data repository</name>
        <reponame>Mendeley Data</reponame>
        <PersistentId>10.17632/sxdm9zkbjs.1</PersistentId>
        <deeplinkurl>http://dx.doi.org/10.17632/sxdm9zkbjs.1</deeplinkurl>
      </access>
    </dataset>
  </datasets>
</data>
